# Supplementary material for: 4-Oxocyclo­hexa­neacetic acid: catemeric hydrogen bonding and spontaneous resolution of a single conformational enanti­omer in an achiral ∊-keto acid
Source: Acta Crystallogr Sect E Struct Rep Online. 2010 Sep 18;66(Pt 10):o2576–7. doi: 10.1107/S1600536810036652 (PMC2983244; doi:10.1107/S1600536810036652)
Supplement: Supplementary file 2 [file e-66-o2576-Isup2.hkl]

# 
# h,k,l, Fc-squared, Fo-squared, sigma(Fo-squared) and status flag 
# 
data_I
_shelx_title ' 090210RAL_AB224_0m in P4(3)' 
_shelx_refln_list_code          4 
_shelx_F_calc_maximum      141.15 
_exptl_crystal_F_000       336.00 
_reflns_d_resolution_high  0.8162 
 
loop_ 
 _symmetry_equiv_pos_as_xyz 
 'x, y, z' 
 '-x, -y, z+1/2' 
 '-y, x, z+3/4' 
 'y, -x, z+1/4' 
 
_cell_length_a     6.8531 
_cell_length_b     6.8531 
_cell_length_c    17.3720 
_cell_angle_alpha  90.000 
_cell_angle_beta   90.000 
_cell_angle_gamma  90.000 
 
_shelx_F_squared_multiplier     1.000 
 
loop_ 
 _refln_index_h 
 _refln_index_k 
 _refln_index_l 
 _refln_F_squared_calc 
 _refln_F_squared_meas 
 _refln_F_squared_sigma 
 _refln_observed_status 
   0   0 -20      318.78      303.13      9.63 o 
   0   1 -20       26.59       26.35      0.61 o 
   1   1 -20       58.88       60.94      1.45 o 
  -1   2 -20        8.10        8.25      0.35 o 
   0   2 -20        9.79       10.70      0.47 o 
   1   2 -20       46.19       49.74      1.22 o 
   2   2 -20       43.68       47.16      1.22 o 
   0   1 -19       62.94       56.37      1.11 o 
   1   1 -19      111.04      113.07      2.02 o 
  -1   2 -19       36.32       34.06      0.71 o 
   0   2 -19        2.38        1.57      0.40 o 
   1   2 -19       58.00       61.48      1.05 o 
   2   2 -19       20.83       22.41      0.67 o 
  -2   3 -19        0.79        2.24      0.24 o 
  -1   3 -19       30.96       29.50      2.07 o 
   0   3 -19       27.55       29.46      0.66 o 
   1   3 -19        2.32        2.65      0.56 o 
   2   3 -19       53.97       54.05      1.90 o 
   0   1 -18       15.07       15.72      0.47 o 
   1   1 -18       74.68       72.87      1.23 o 
  -1   2 -18       26.47       28.19      0.63 o 
   0   2 -18       30.25       27.39      0.74 o 
   1   2 -18       61.24       56.80      0.92 o 
   2   2 -18       43.24       47.68      0.89 o 
  -2   3 -18        4.51        5.09      0.32 o 
  -1   3 -18        4.75        3.97      0.25 o 
   0   3 -18       91.11       91.10      1.29 o 
   1   3 -18        1.47        1.78      0.15 o 
   2   3 -18        7.49        8.94      0.39 o 
   3   3 -18        5.51        7.42      0.52 o 
  -1   4 -18       78.71       74.61      2.59 o 
   0   4 -18       19.59       23.30      0.95 o 
   1   4 -18        3.64        5.18      0.35 o 
   0   1 -17       66.86       66.71      0.91 o 
   1   1 -17        0.39        0.49      0.16 o 
  -1   2 -17        7.83        7.04      0.36 o 
   0   2 -17       10.29       13.45      0.42 o 
   1   2 -17       42.68       43.09      0.76 o 
   2   2 -17       36.01       32.44      0.69 o 
  -2   3 -17       51.58       53.17      0.94 o 
  -1   3 -17       57.71       55.63      0.94 o 
   0   3 -17       53.87       52.32      0.83 o 
   1   3 -17        4.98        8.10      0.28 o 
   2   3 -17       54.86       60.72      0.86 o 
   3   3 -17        9.11       12.25      0.41 o 
  -2   4 -17       13.20       12.88      0.49 o 
  -1   4 -17        1.18        1.13      0.30 o 
   0   4 -17       22.78       25.07      0.47 o 
   1   4 -17        6.35        5.91      0.31 o 
   2   4 -17       12.77       12.56      0.64 o 
   0   5 -17       17.82       16.75      0.69 o 
   0   0 -16     1074.63      999.26     20.52 o 
   0   1 -16       21.81       22.65      0.42 o 
   1   1 -16       57.51       56.28      0.79 o 
  -1   2 -16       53.09       50.76      0.70 o 
   0   2 -16       12.32       10.07      0.27 o 
   1   2 -16       14.90       14.11      0.31 o 
   2   2 -16       45.62       53.16      0.76 o 
  -2   3 -16       69.80       82.69      1.34 o 
  -1   3 -16       36.71       34.80      0.70 o 
   0   3 -16      148.99      143.82      2.14 o 
   1   3 -16       41.61       47.28      0.74 o 
   2   3 -16      143.81      150.17      2.27 o 
   3   3 -16       43.12       46.71      1.15 o 
  -2   4 -16       11.43       11.28      0.36 o 
  -1   4 -16       95.61       96.56      1.38 o 
   0   4 -16       62.47       60.32      0.92 o 
   1   4 -16       16.98       20.63      0.47 o 
   2   4 -16        8.18        9.49      0.37 o 
  -2   5 -16        6.74        8.98      0.52 o 
  -1   5 -16       10.55       11.12      0.78 o 
   0   5 -16        0.13        0.84      0.52 o 
   1   5 -16       15.93       17.01      1.47 o 
   0   1 -15       23.06       20.86      0.39 o 
   1   1 -15      101.89       99.55      1.38 o 
  -1   2 -15       50.20       56.57      0.73 o 
   0   2 -15        8.42        7.89      0.25 o 
   1   2 -15      203.86      190.41      2.14 o 
   2   2 -15      188.60      183.97      2.00 o 
  -2   3 -15       89.83       86.14      1.37 o 
  -1   3 -15      273.27      265.04      2.90 o 
   0   3 -15       27.03       27.33      0.49 o 
   1   3 -15       19.34       30.56      0.50 o 
   2   3 -15       40.24       44.45      0.71 o 
   3   3 -15        0.24        1.37      0.22 o 
  -3   4 -15        8.11        9.05      0.35 o 
  -2   4 -15       58.38       57.56      1.02 o 
  -1   4 -15      118.33      123.54      1.75 o 
   0   4 -15       35.45       35.62      0.65 o 
   1   4 -15       73.17       83.99      1.40 o 
   2   4 -15        6.86       10.02      0.39 o 
   3   4 -15        5.11        8.29      0.34 o 
   4   4 -15       53.56       69.24      2.42 o 
  -3   5 -15       29.84       27.80      1.04 o 
  -2   5 -15        0.08        1.63      0.79 o 
  -1   5 -15       58.06       54.39      1.34 o 
   0   5 -15       13.89       15.11      0.51 o 
   1   5 -15        1.24        3.53      0.31 o 
   2   5 -15       31.71       34.61      1.04 o 
   0   1 -14       14.11        9.51      0.24 o 
   1   1 -14       55.08       52.30      0.82 o 
  -1   2 -14       65.56       75.59      0.91 o 
   0   2 -14      149.45      144.67      1.66 o 
   1   2 -14      290.07      269.20      2.94 o 
   2   2 -14        5.44        5.98      0.39 o 
  -2   3 -14       88.24       84.20      0.95 o 
  -1   3 -14       70.14       66.82      0.85 o 
   0   3 -14      420.47      415.34      4.35 o 
   1   3 -14       43.87       41.56      0.63 o 
   2   3 -14       24.68       28.79      0.49 o 
   3   3 -14        1.41        1.01      0.16 o 
  -3   4 -14       17.81       18.96      0.85 o 
  -2   4 -14      106.90      102.09      1.47 o 
  -1   4 -14      104.58      105.30      1.34 o 
   0   4 -14        0.33        0.74      0.17 o 
   1   4 -14       35.99       36.35      0.59 o 
   2   4 -14        4.90        7.69      0.29 o 
   3   4 -14       58.18       60.73      0.97 o 
   4   4 -14       13.34       13.95      0.44 o 
  -3   5 -14       28.03       27.77      0.99 o 
  -2   5 -14       26.79       27.12      0.56 o 
  -1   5 -14       12.00       10.42      0.37 o 
   0   5 -14       61.79       62.75      1.33 o 
   1   5 -14       21.26       17.53      0.51 o 
   2   5 -14       47.12       51.76      0.81 o 
   3   5 -14        9.72       13.64      1.04 o 
  -2   6 -14       12.21       15.54      0.69 o 
  -1   6 -14       13.88       15.71      0.69 o 
   0   6 -14       74.82       71.87      3.37 o 
   0   1 -13       60.91       58.41      0.70 o 
   1   1 -13       35.67       33.40      0.50 o 
  -1   2 -13        5.53        9.26      0.25 o 
   0   2 -13       19.31       16.18      0.31 o 
   1   2 -13      107.74      103.87      1.24 o 
   2   2 -13      271.36      276.87      2.71 o 
  -2   3 -13       77.31       71.81      0.78 o 
  -1   3 -13      135.09      131.19      1.52 o 
   0   3 -13      115.74      109.78      1.29 o 
   1   3 -13      141.61      134.17      1.60 o 
   2   3 -13       56.09       55.83      0.69 o 
   3   3 -13       66.46       67.24      0.90 o 
  -3   4 -13        2.43        3.94      0.30 o 
  -2   4 -13       81.88       75.01      1.02 o 
  -1   4 -13      186.12      182.25      2.37 o 
   0   4 -13       50.11       52.44      0.71 o 
   1   4 -13       71.97       79.38      0.99 o 
   2   4 -13       41.40       43.80      0.69 o 
   3   4 -13       49.57       53.31      0.82 o 
   4   4 -13        0.19        0.45      0.20 o 
  -4   5 -13        0.43        1.04      0.35 o 
  -3   5 -13       82.95       85.91      1.34 o 
  -2   5 -13       11.65       13.30      0.39 o 
  -1   5 -13       45.46       48.11      1.25 o 
   0   5 -13       67.70       68.14      1.04 o 
   1   5 -13       11.79       12.45      0.34 o 
   2   5 -13       16.48       18.62      0.44 o 
   3   5 -13       95.85      116.61      2.32 o 
  -2   6 -13       54.08       49.90      1.73 o 
  -1   6 -13        8.40       10.76      0.84 o 
   0   6 -13       30.08       32.64      0.80 o 
   1   6 -13       54.27       56.15      1.58 o 
   0   0 -12       94.85       82.19      1.78 o 
   0   1 -12       52.70       54.00      0.73 o 
   1   1 -12       34.24       32.37      0.50 o 
  -1   2 -12       34.68       34.35      0.48 o 
   0   2 -12       24.16       23.63      0.36 o 
   1   2 -12       46.56       44.15      0.58 o 
   2   2 -12      131.55      134.87      1.37 o 
  -2   3 -12       15.12       27.50      0.44 o 
  -1   3 -12       43.01       45.81      0.65 o 
   0   3 -12      375.24      370.69      3.85 o 
   1   3 -12      122.15      115.59      1.28 o 
   2   3 -12      284.32      275.03      2.67 o 
   3   3 -12       66.80       68.74      0.93 o 
  -3   4 -12        4.41        4.68      0.25 o 
  -2   4 -12        9.10       10.39      0.32 o 
  -1   4 -12      282.32      270.10      3.75 o 
   0   4 -12      118.26      118.92      1.52 o 
   1   4 -12       20.03       26.67      0.44 o 
   2   4 -12       36.79       38.21      0.61 o 
   3   4 -12       39.53       41.99      0.70 o 
   4   4 -12       66.55       69.18      1.53 o 
  -4   5 -12        6.88        5.53      0.27 o 
  -3   5 -12       10.59       10.58      0.34 o 
  -2   5 -12       33.62       37.08      0.73 o 
  -1   5 -12       17.02       17.57      0.39 o 
   0   5 -12        4.05        5.27      0.22 o 
   1   5 -12       42.47       43.39      1.06 o 
   2   5 -12       42.62       46.27      0.80 o 
   3   5 -12       35.75       33.53      0.90 o 
   4   5 -12        0.17        0.46      0.20 o 
  -3   6 -12        7.57       10.36      0.52 o 
  -2   6 -12       10.96       14.52      0.64 o 
  -1   6 -12       25.82       30.53      0.75 o 
   0   6 -12       23.13       25.46      0.49 o 
   1   6 -12       12.28       12.09      0.37 o 
   2   6 -12        6.54        6.74      0.44 o 
   0   1 -11      321.27      334.01      3.17 o 
   1   1 -11      181.54      174.58      1.63 o 
  -1   2 -11       48.98       45.42      0.60 o 
   0   2 -11       34.10       31.88      0.41 o 
   1   2 -11       48.81       50.30      0.59 o 
   2   2 -11      234.97      210.64      1.76 o 
  -2   3 -11      206.18      186.73      1.72 o 
  -1   3 -11      370.93      346.23      3.53 o 
   0   3 -11        8.57       10.49      0.25 o 
   1   3 -11       33.22       47.37      0.63 o 
   2   3 -11       13.37       21.52      0.36 o 
   3   3 -11        8.41        8.54      0.28 o 
  -3   4 -11       32.57       30.70      0.64 o 
  -2   4 -11       33.77       31.04      0.54 o 
  -1   4 -11        2.15        5.12      0.47 o 
   0   4 -11      129.90      126.73      1.36 o 
   1   4 -11       87.80       88.79      0.98 o 
   2   4 -11        7.53        8.03      0.24 o 
   3   4 -11        6.73        5.60      0.27 o 
   4   4 -11        4.22        5.71      0.31 o 
  -4   5 -11        3.97        3.23      0.29 o 
  -3   5 -11      145.33      139.79      2.29 o 
  -2   5 -11       41.72       39.96      0.80 o 
  -1   5 -11       90.85       90.93      1.88 o 
   0   5 -11       74.36       74.59      1.57 o 
   1   5 -11        9.57       10.63      0.29 o 
   2   5 -11       41.15       37.69      0.74 o 
   3   5 -11        7.75       12.87      0.44 o 
   4   5 -11        4.62        4.29      0.29 o 
   5   5 -11       18.62       18.99      0.86 o 
  -3   6 -11       23.41       23.69      0.59 o 
  -2   6 -11        2.22        4.29      0.36 o 
  -1   6 -11       23.86       25.24      0.50 o 
   0   6 -11       22.82       26.80      0.52 o 
   1   6 -11       20.80       23.44      0.56 o 
   2   6 -11       16.06       18.47      0.89 o 
   3   6 -11       25.00       26.38      0.89 o 
   0   1 -10       63.82       57.97      0.55 o 
   1   1 -10       77.76       76.67      0.76 o 
  -1   2 -10      397.54      386.76      3.21 o 
   0   2 -10      488.94      477.04      4.05 o 
   1   2 -10      366.89      360.25      3.11 o 
   2   2 -10      354.20      346.66      3.42 o 
  -2   3 -10      134.84      126.82      1.59 o 
  -1   3 -10       45.79       46.59      0.67 o 
   0   3 -10      279.23      271.64      2.42 o 
   1   3 -10      153.18      151.06      1.97 o 
   2   3 -10       79.42       73.10      0.77 o 
   3   3 -10        6.61        7.26      0.26 o 
  -3   4 -10       11.08       10.63      0.65 o 
  -2   4 -10       95.44       90.47      1.19 o 
  -1   4 -10      117.52      116.75      1.31 o 
   0   4 -10       77.92       74.71      0.86 o 
   1   4 -10       56.69       54.75      0.70 o 
   2   4 -10        5.83        8.97      0.25 o 
   3   4 -10       17.08       17.84      0.42 o 
   4   4 -10       27.73       26.27      0.82 o 
  -4   5 -10       17.87       26.42      0.65 o 
  -3   5 -10       30.27       31.79      0.74 o 
  -2   5 -10      161.91      149.14      2.32 o 
  -1   5 -10       10.55       10.54      0.31 o 
   0   5 -10      145.49      136.05      1.89 o 
   1   5 -10       56.77       50.79      0.76 o 
   2   5 -10       29.39       31.24      0.51 o 
   3   5 -10       50.25       52.49      0.91 o 
   4   5 -10       35.96       34.88      0.82 o 
   5   5 -10       12.61       10.19      0.86 o 
  -4   6 -10       13.36       17.78      0.86 o 
  -3   6 -10       29.81       30.51      1.02 o 
  -2   6 -10       12.86       14.39      0.34 o 
  -1   6 -10       15.90       15.68      0.39 o 
   0   6 -10       62.12       63.11      1.87 o 
   1   6 -10       42.26       51.85      0.95 o 
   2   6 -10        1.54        3.98      0.29 o 
   3   6 -10        3.53        3.27      0.26 o 
  -1   7 -10       61.47       67.81      4.75 o 
   0   7 -10        6.63        5.83      0.78 o 
   1   7 -10       17.85       15.88      1.21 o 
   0   1  -9      578.40      612.60      5.56 o 
   1   1  -9      859.70      880.69      7.38 o 
  -1   2  -9       20.74       32.70      0.39 o 
   0   2  -9       48.56       49.89      0.49 o 
   1   2  -9      384.08      378.21      3.28 o 
   2   2  -9      139.12      143.31      1.43 o 
  -2   3  -9       15.81       15.99      0.27 o 
  -1   3  -9       16.58       17.68      0.25 o 
   0   3  -9       19.87       20.50      0.29 o 
   1   3  -9      116.52      119.14      1.22 o 
   2   3  -9       39.50       36.04      0.48 o 
   3   3  -9      110.50      101.63      1.36 o 
  -3   4  -9       68.58       73.86      2.29 o 
  -2   4  -9       22.49       19.04      0.40 o 
  -1   4  -9      473.79      444.11      5.02 o 
   0   4  -9      157.01      149.03      1.66 o 
   1   4  -9       59.82       74.05      1.12 o 
   2   4  -9       21.84       22.37      0.40 o 
   3   4  -9       12.98       12.16      0.32 o 
   4   4  -9        6.22        4.66      0.24 o 
  -4   5  -9        9.80        8.52      0.52 o 
  -3   5  -9       32.31       29.42      0.90 o 
  -2   5  -9      153.02      142.35      1.76 o 
  -1   5  -9       33.42       33.33      0.59 o 
   0   5  -9      111.52      116.45      1.51 o 
   1   5  -9       46.42       42.64      1.02 o 
   2   5  -9        3.10        6.92      0.45 o 
   3   5  -9       16.14       18.58      0.47 o 
   4   5  -9        6.56        7.70      0.34 o 
   5   5  -9        1.53        0.30      0.17 o 
  -4   6  -9       45.95       44.01      1.31 o 
  -3   6  -9        9.67       12.15      0.36 o 
  -2   6  -9       66.25       64.61      1.63 o 
  -1   6  -9        6.68        7.49      0.29 o 
   0   6  -9       20.17       21.14      0.55 o 
   1   6  -9       65.78       61.25      2.60 o 
   2   6  -9        8.05        8.94      0.39 o 
   3   6  -9       34.56       31.29      0.61 o 
   4   6  -9        6.86       10.36      0.86 o 
  -2   7  -9       78.72       51.29      4.32 o 
  -1   7  -9       24.97       26.09      1.45 o 
   0   7  -9        4.86        6.21      0.33 o 
   1   7  -9       38.06       39.75      1.06 o 
   2   7  -9        1.50        4.14      0.69 o 
   0   0  -8       73.43       68.53      1.37 o 
   0   1  -8      185.90      188.26      1.73 o 
   1   1  -8      169.23      163.91      1.57 o 
  -1   2  -8      161.90      166.84      1.48 o 
   0   2  -8       30.44       30.96      0.32 o 
   1   2  -8      246.05      257.82      2.15 o 
   2   2  -8      179.81      196.03      1.63 o 
  -2   3  -8       18.23       20.27      0.32 o 
  -1   3  -8        3.45       20.19      0.36 o 
   0   3  -8      161.43      158.73      1.45 o 
   1   3  -8      487.05      462.53      4.17 o 
   2   3  -8       15.18       13.46      0.31 o 
   3   3  -8        7.52        6.67      0.22 o 
  -3   4  -8       11.88       15.06      0.35 o 
  -2   4  -8       12.80       15.20      0.50 o 
  -1   4  -8      212.94      195.81      1.80 o 
   0   4  -8       69.97       68.15      0.72 o 
   1   4  -8       28.10       29.84      0.51 o 
   2   4  -8      109.31       99.07      1.61 o 
   3   4  -8      153.26      136.16      1.70 o 
   4   4  -8      166.22      158.96      3.32 o 
  -4   5  -8       30.76       29.60      0.75 o 
  -3   5  -8       10.40       16.73      0.64 o 
  -2   5  -8       70.28       72.39      1.34 o 
  -1   5  -8       70.27       69.53      0.97 o 
   0   5  -8      107.68      108.15      1.33 o 
   1   5  -8       28.95       30.93      0.77 o 
   2   5  -8      167.39      158.88      1.98 o 
   3   5  -8      168.95      155.73      2.24 o 
   4   5  -8        8.27        8.81      0.39 o 
   5   5  -8       24.01       22.28      0.61 o 
  -4   6  -8       29.78       33.77      0.85 o 
  -3   6  -8        4.19        4.98      0.40 o 
  -2   6  -8       38.61       41.43      0.70 o 
  -1   6  -8        1.99        3.43      0.28 o 
   0   6  -8        4.24        6.16      0.31 o 
   1   6  -8       27.94       23.89      0.92 o 
   2   6  -8       27.92       25.59      0.56 o 
   3   6  -8       14.84       16.04      0.43 o 
   4   6  -8       27.22       31.91      0.66 o 
  -2   7  -8       28.53       26.91      0.67 o 
  -1   7  -8        2.88        3.39      0.35 o 
   0   7  -8        1.58        1.62      0.22 o 
   1   7  -8        4.86        7.26      0.49 o 
   2   7  -8        3.92        4.94      0.32 o 
   0   1  -7      548.33      593.01      4.62 o 
   1   1  -7      218.25      214.14      1.65 o 
  -1   2  -7       27.94       46.52      0.48 o 
   0   2  -7      325.69      330.62      2.55 o 
   1   2  -7      588.42      582.93      4.46 o 
   2   2  -7       72.15       78.68      0.75 o 
  -2   3  -7       36.99       41.28      0.87 o 
  -1   3  -7      381.46      367.13      3.64 o 
   0   3  -7       79.96       74.33      0.75 o 
   1   3  -7      340.06      364.26      3.39 o 
   2   3  -7      172.27      152.56      1.54 o 
   3   3  -7      154.37      148.23      1.50 o 
  -3   4  -7       37.65       38.14      0.72 o 
  -2   4  -7       53.82       50.00      0.63 o 
  -1   4  -7      174.33      147.30      1.55 o 
   0   4  -7       11.49       12.98      0.25 o 
   1   4  -7       13.72       19.60      0.33 o 
   2   4  -7       55.52       43.71      0.56 o 
   3   4  -7      120.07      117.50      3.06 o 
   4   4  -7       47.54       47.99      1.05 o 
  -4   5  -7       23.57       21.86      0.53 o 
  -3   5  -7       69.53       63.30      1.21 o 
  -2   5  -7       89.91       92.55      1.34 o 
  -1   5  -7       25.11       24.91      0.46 o 
   0   5  -7      113.12      111.73      1.45 o 
   1   5  -7       18.61       17.01      0.73 o 
   2   5  -7       26.29       25.76      0.63 o 
   3   5  -7       17.35       19.49      0.50 o 
   4   5  -7       16.97       16.11      0.44 o 
   5   5  -7       20.34       19.80      0.54 o 
  -4   6  -7        9.21       11.65      0.31 o 
  -3   6  -7       18.11       19.67      0.43 o 
  -2   6  -7        6.09        5.62      0.25 o 
  -1   6  -7        6.30        5.30      0.27 o 
   0   6  -7        1.12        1.38      0.19 o 
   1   6  -7        8.87       12.60      0.69 o 
   2   6  -7        5.10        5.20      0.30 o 
   3   6  -7        5.65        6.75      0.33 o 
   4   6  -7        2.66        3.40      0.27 o 
  -3   7  -7       18.61        6.04      1.55 o 
  -2   7  -7       54.00       61.78      1.18 o 
  -1   7  -7       16.54       19.19      0.56 o 
   0   7  -7        7.31        9.08      0.70 o 
   1   7  -7       39.39       38.23      1.12 o 
   2   7  -7       36.94       37.94      1.01 o 
   3   7  -7       12.68       14.33      1.04 o 
   0   1  -6       64.32       69.63      0.59 o 
   1   1  -6       39.93       39.15      0.34 o 
  -1   2  -6      554.25      571.30      4.61 o 
   0   2  -6      781.29      808.02      6.10 o 
   1   2  -6      441.67      461.20      3.55 o 
   2   2  -6      988.04     1038.48      8.57 o 
  -2   3  -6      148.89      144.69      2.67 o 
  -1   3  -6      152.34      161.83      1.56 o 
   0   3  -6      160.14      168.12      1.72 o 
   1   3  -6      333.02      340.85      3.04 o 
   2   3  -6      159.58      156.84      1.73 o 
   3   3  -6       42.32       43.53      0.51 o 
  -3   4  -6       48.62       41.54      0.69 o 
  -2   4  -6      238.52      209.29      2.21 o 
  -1   4  -6      140.27      134.67      1.35 o 
   0   4  -6       49.84       48.34      0.57 o 
   1   4  -6       88.86       80.64      0.86 o 
   2   4  -6        3.28       10.86      0.23 o 
   3   4  -6       15.19       14.58      0.41 o 
   4   4  -6       33.40       32.71      0.58 o 
  -4   5  -6        5.31        6.90      0.25 o 
  -3   5  -6        9.60       10.42      0.33 o 
  -2   5  -6      274.10      255.60      3.88 o 
  -1   5  -6        0.56        2.32      0.19 o 
   0   5  -6      214.11      213.94      4.46 o 
   1   5  -6       56.01       52.67      0.79 o 
   2   5  -6      181.56      171.35      2.23 o 
   3   5  -6       66.85       59.42      1.91 o 
   4   5  -6       61.40       54.49      1.27 o 
   5   5  -6        6.72        6.33      0.29 o 
  -4   6  -6       23.54       27.34      0.58 o 
  -3   6  -6       18.50       21.60      0.45 o 
  -2   6  -6       37.05       37.09      0.74 o 
  -1   6  -6       34.59       32.81      0.71 o 
   0   6  -6       31.75       33.12      1.78 o 
   1   6  -6       87.68       82.80      2.59 o 
   2   6  -6       31.08       29.58      0.64 o 
   3   6  -6        7.16        5.73      0.34 o 
   4   6  -6       76.95       74.20      1.94 o 
  -3   7  -6        7.12        5.90      1.64 o 
  -2   7  -6       14.96       19.28      0.56 o 
  -1   7  -6      107.67      114.04      2.04 o 
   0   7  -6       25.16       26.33      1.10 o 
   1   7  -6        3.55        5.95      0.38 o 
   2   7  -6       14.97       16.38      0.50 o 
   3   7  -6        5.87        6.04      0.69 o 
   0   1  -5     1287.56     1349.50     10.50 o 
   1   1  -5     1786.62     1986.01     15.04 o 
  -1   2  -5      208.84      221.90      1.81 o 
   0   2  -5      152.82      144.11      1.18 o 
   1   2  -5      532.02      532.69      4.04 o 
   2   2  -5     1080.09     1177.69      9.89 o 
  -2   3  -5      349.71      329.66      4.91 o 
  -1   3  -5      649.88      625.85      6.51 o 
   0   3  -5       12.91       17.35      0.29 o 
   1   3  -5       49.49       70.17      0.72 o 
   2   3  -5      118.32      125.06      1.42 o 
   3   3  -5       87.63       82.26      1.51 o 
  -3   4  -5      157.01      147.66      1.66 o 
  -2   4  -5      210.70      195.53      1.98 o 
  -1   4  -5       66.95       74.95      1.02 o 
   0   4  -5      348.08      342.17      4.08 o 
   1   4  -5      250.37      237.86      2.85 o 
   2   4  -5        5.77       10.94      0.25 o 
   3   4  -5       21.97       25.99      0.42 o 
   4   4  -5      137.95      138.68      1.73 o 
  -4   5  -5       17.29       16.79      0.39 o 
  -3   5  -5      115.68      114.71      1.54 o 
  -2   5  -5      129.37      118.75      1.60 o 
  -1   5  -5      139.03      124.56      1.61 o 
   0   5  -5      272.73      268.11      3.12 o 
   1   5  -5       54.08       45.54      0.77 o 
   2   5  -5       16.20       20.18      0.54 o 
   3   5  -5      101.21      101.18      1.54 o 
   4   5  -5       85.19       84.66      1.58 o 
   5   5  -5       12.86       11.97      0.53 o 
  -5   6  -5        1.34        2.42      0.52 o 
  -4   6  -5       14.84       16.54      0.44 o 
  -3   6  -5       38.91       39.23      0.67 o 
  -2   6  -5        2.28        4.08      0.39 o 
  -1   6  -5       23.97       30.35      0.65 o 
   0   6  -5       31.35       33.93      0.95 o 
   1   6  -5      172.28      168.17      3.47 o 
   2   6  -5       40.61       41.17      0.78 o 
   3   6  -5       57.58       56.47      1.24 o 
   4   6  -5        5.42        4.24      0.71 o 
  -3   7  -5        0.06        0.57      0.76 o 
  -2   7  -5       87.85       99.72      1.81 o 
  -1   7  -5      105.78      108.15      1.93 o 
   0   7  -5        5.08        6.25      0.88 o 
   1   7  -5       71.77       76.83      1.47 o 
   2   7  -5        4.27        8.44      0.31 o 
   3   7  -5       16.07       17.40      0.58 o 
   0   0  -4    19901.73    20496.81    335.78 o 
   0   1  -4      442.77      434.58      3.38 o 
   1   1  -4     1801.06     1814.83     17.18 o 
  -1   2  -4      150.63      192.33      1.77 o 
   0   2  -4      544.42      554.30      4.46 o 
   1   2  -4     1207.94     1185.18      9.54 o 
   2   2  -4       94.50      109.37      1.04 o 
  -2   3  -4      277.89      272.25      4.49 o 
  -1   3  -4      192.72      200.61      2.14 o 
   0   3  -4      596.93      621.89      5.52 o 
   1   3  -4      254.18      261.69      2.38 o 
   2   3  -4      502.96      458.99      4.77 o 
   3   3  -4       58.60       56.80      1.05 o 
  -3   4  -4       39.12       36.18      0.51 o 
  -2   4  -4       64.62       57.20      0.69 o 
  -1   4  -4      293.25      290.56      3.43 o 
   0   4  -4      219.23      235.36      2.53 o 
   1   4  -4      107.00      105.68      1.25 o 
   2   4  -4       93.37       80.89      0.91 o 
   3   4  -4       85.83       80.43      0.98 o 
   4   4  -4      107.40      104.54      1.89 o 
  -4   5  -4       34.09       32.85      0.58 o 
  -3   5  -4       30.59       34.58      0.61 o 
  -2   5  -4       27.87       29.92      0.57 o 
  -1   5  -4      167.63      155.94      2.68 o 
   0   5  -4      207.82      197.31      2.58 o 
   1   5  -4       18.39       25.17      0.42 o 
   2   5  -4       57.97       57.24      0.99 o 
   3   5  -4        9.73       11.17      0.53 o 
   4   5  -4       40.82       45.56      0.78 o 
   5   5  -4       32.79       36.86      0.84 o 
  -5   6  -4       18.88       20.79      0.73 o 
  -4   6  -4       39.63       44.00      1.00 o 
  -3   6  -4      201.12      202.26      3.84 o 
  -2   6  -4      144.49      141.82      2.14 o 
  -1   6  -4        7.06        7.84      1.11 o 
   0   6  -4      117.48      112.98      2.64 o 
   1   6  -4       41.07       38.60      0.85 o 
   2   6  -4       70.30       74.73      1.19 o 
   3   6  -4       26.45       36.17      0.82 o 
   4   6  -4       37.02       37.54      0.85 o 
   5   6  -4        6.61        8.43      0.37 o 
  -3   7  -4        6.37        0.52      2.24 o 
  -1   7  -4       31.55       33.57      1.12 o 
   0   7  -4       47.46       51.98      1.13 o 
   1   7  -4        4.18        4.57      0.35 o 
   2   7  -4       16.31       15.20      0.40 o 
   3   7  -4        2.65        2.19      0.29 o 
   0   1  -3      240.54      208.19      2.75 o 
   1   1  -3     1514.31     1447.86     10.56 o 
  -1   2  -3      222.35      258.71      2.33 o 
   0   2  -3       89.19       89.52      0.77 o 
   1   2  -3     1351.71     1297.24     10.93 o 
   2   2  -3      508.74      524.58      4.95 o 
  -2   3  -3       41.41       84.32      1.21 o 
  -1   3  -3      270.86      277.60      3.90 o 
   0   3  -3      974.87      990.57      8.72 o 
   1   3  -3      278.06      283.67      2.38 o 
   2   3  -3      974.58      953.51     11.48 o 
   3   3  -3      173.57      170.59      5.46 o 
  -3   4  -3       18.13       40.38      0.60 o 
  -2   4  -3      108.36      106.53      1.78 o 
  -1   4  -3       63.14       61.40      0.84 o 
   0   4  -3       83.39       90.18      1.16 o 
   1   4  -3       95.47       94.22      1.48 o 
   2   4  -3      163.73      144.07      2.01 o 
   3   4  -3      675.61      607.33      5.78 o 
   4   4  -3      123.58      125.64      1.74 o 
  -4   5  -3       63.54       62.86      1.55 o 
  -3   5  -3       30.99       44.46      1.08 o 
  -2   5  -3       63.34       67.63      1.11 o 
  -1   5  -3        9.07        9.38      0.29 o 
   0   5  -3      138.72      127.60      1.51 o 
   1   5  -3       11.23       10.57      0.26 o 
   2   5  -3      149.10      142.76      3.00 o 
   3   5  -3      375.55      360.73      4.10 o 
   4   5  -3       10.82        9.82      0.36 o 
   5   5  -3       13.96       13.53      0.45 o 
  -5   6  -3       12.21       16.36      0.60 o 
  -4   6  -3        4.57        4.90      1.53 o 
  -3   6  -3       10.49        8.37      2.26 o 
  -2   6  -3       45.36       48.77      1.05 o 
  -1   6  -3       30.78       33.87      0.79 o 
   0   6  -3       17.26       18.86      0.57 o 
   1   6  -3       99.25       95.77      1.57 o 
   2   6  -3       58.93       62.51      1.04 o 
   3   6  -3       12.46        9.75      0.36 o 
   4   6  -3        4.08        5.13      0.33 o 
   5   6  -3       46.25       55.58      1.16 o 
  -4   7  -3       15.95       18.13      1.21 o 
  -3   7  -3        0.26       -0.16      0.24 o 
  -2   7  -3       16.63        2.24      2.76 o 
  -1   7  -3        7.67        9.87      2.52 o 
   0   7  -3       19.72       22.05      0.67 o 
   1   7  -3       82.31       81.91      1.37 o 
   2   7  -3       19.67       18.93      0.54 o 
   3   7  -3        2.54        2.58      0.43 o 
   0   1  -2      586.39      551.52      4.02 o 
   1   1  -2     4417.59     4352.64     34.84 o 
   0   2  -2      226.59      238.43      2.66 o 
   1   2  -2      703.42      674.44      6.46 o 
   2   2  -2      311.75      313.67      3.05 o 
  -2   3  -2       63.45       73.63      0.94 o 
  -1   3  -2      183.75      193.63      2.44 o 
   0   3  -2      239.63      256.44      2.30 o 
   1   3  -2      203.50      210.12      1.76 o 
   2   3  -2      206.46      215.93      2.53 o 
   3   3  -2       57.27       64.97      1.12 o 
  -3   4  -2       46.64       42.65      0.62 o 
  -2   4  -2      714.22      643.61      8.15 o 
  -1   4  -2       17.77       16.69      0.34 o 
   0   4  -2       41.47       35.30      0.64 o 
   1   4  -2       46.99       40.77      0.69 o 
   2   4  -2        5.80       29.49      0.62 o 
   3   4  -2      121.89      115.19      1.17 o 
   4   4  -2        6.98        7.80      0.32 o 
  -4   5  -2       94.45       91.46      2.47 o 
  -3   5  -2      334.47      303.61     10.76 o 
  -2   5  -2      166.53      162.62      2.86 o 
  -1   5  -2        6.17        5.15      0.38 o 
   0   5  -2       56.16       51.97      0.69 o 
   1   5  -2       11.71        9.20      0.26 o 
   2   5  -2      169.49      162.36      2.44 o 
   3   5  -2       22.28       30.76      0.61 o 
   4   5  -2       17.07       21.42      0.64 o 
   5   5  -2       25.01       28.70      0.80 o 
  -5   6  -2        9.95       10.97      0.69 o 
  -4   6  -2        5.14        5.51      1.26 o 
  -3   6  -2       49.71       48.31      1.35 o 
  -2   6  -2       34.95       36.46      1.38 o 
  -1   6  -2       68.40       68.69      1.29 o 
   0   6  -2       24.55       24.39      0.78 o 
   1   6  -2      251.86      238.90      3.53 o 
   2   6  -2       64.67       61.78      1.42 o 
   3   6  -2        3.56        5.35      0.29 o 
   4   6  -2       25.04       25.59      0.68 o 
   5   6  -2        0.06        0.83      0.26 o 
  -4   7  -2        0.53        4.14      0.69 o 
  -3   7  -2       12.89       12.86      0.60 o 
   0   7  -2      113.56      124.57      2.20 o 
   1   7  -2       10.93       14.40      0.56 o 
   2   7  -2        8.29       10.73      0.42 o 
   3   7  -2        1.91        2.54      0.29 o 
  -1   8  -2        4.72        0.00      1.90 o 
   0   1  -1       63.97       62.67      0.77 o 
   1   1  -1     1276.46     1211.13      8.88 o 
  -1   2  -1      359.65      505.48      4.28 o 
   0   2  -1      447.54      437.54      3.70 o 
   1   2  -1     3947.24     3728.72     31.94 o 
   2   2  -1      260.80      298.42      3.94 o 
  -2   3  -1      110.52      171.03      2.10 o 
  -1   3  -1      687.04      647.35     10.01 o 
   0   3  -1      762.20      783.85     11.46 o 
   1   3  -1      107.51      130.37      1.41 o 
   2   3  -1     1427.32     1381.81     21.83 o 
   3   3  -1       86.83       78.02      1.74 o 
  -3   4  -1       76.35       75.66      0.97 o 
  -2   4  -1      170.67      161.56      2.02 o 
  -1   4  -1       94.76       99.69      1.70 o 
   0   4  -1       86.19       89.74      1.28 o 
   1   4  -1      119.59      113.37      1.55 o 
   2   4  -1       38.56       45.41      0.84 o 
   3   4  -1      288.21      264.48      3.16 o 
   4   4  -1      435.76      419.15      5.68 o 
  -4   5  -1       54.57       61.01      1.32 o 
  -3   5  -1       83.73      101.88      2.59 o 
  -2   5  -1        5.20       11.72      0.47 o 
  -1   5  -1       99.80       94.11      1.21 o 
   0   5  -1      147.89      138.43      1.61 o 
   1   5  -1       13.63       15.66      0.29 o 
   2   5  -1      161.63      151.00      2.48 o 
   3   5  -1      618.99      603.86      9.11 o 
   4   5  -1      120.66      120.05      2.61 o 
   5   5  -1       21.86       23.33      0.64 o 
  -5   6  -1       15.51       19.21      0.73 o 
  -4   6  -1        8.78        6.87      0.46 o 
  -3   6  -1       50.73       47.39      1.49 o 
  -2   6  -1       51.72       53.78      1.51 o 
  -1   6  -1       53.49       55.89      1.51 o 
   0   6  -1       83.44       92.32      1.49 o 
   1   6  -1      220.89      215.37      2.99 o 
   2   6  -1       29.14       35.23      0.84 o 
   3   6  -1       27.44       26.99      0.58 o 
   4   6  -1        5.01        6.46      0.33 o 
   5   6  -1       46.41       50.00      0.96 o 
  -4   7  -1       15.49       15.02      1.21 o 
  -3   7  -1       10.28       10.64      0.57 o 
  -2   7  -1       27.96       34.21      1.64 o 
   1   7  -1        8.12        9.79      0.60 o 
   2   7  -1       25.10       28.71      0.76 o 
   3   7  -1        6.91        9.62      0.35 o 
  -1   8  -1        8.44        0.69      1.90 o 
   0   1   0      188.40      178.01      1.81 o 
   1   1   0     2435.82     2362.76     23.24 o 
  -1   2   0      997.29      918.89      9.75 o 
   0   2   0     1045.12     1001.60     10.09 o 
   1   2   0      522.80      490.96      5.81 o 
   2   2   0        5.12        4.38      0.14 o 
  -2   3   0     1015.27     1060.58     11.86 o 
  -1   3   0      195.67      188.48      2.74 o 
   0   3   0        2.07        6.02      0.18 o 
   1   3   0       67.82       79.59      1.09 o 
   2   3   0      748.37      737.59     16.26 o 
   3   3   0       40.08       42.14      0.70 o 
  -3   4   0      149.82      141.90      1.77 o 
  -2   4   0       84.97       81.39      1.09 o 
  -1   4   0       77.63       78.22      1.47 o 
   0   4   0       63.13       61.83      1.07 o 
   1   4   0      279.31      248.09      3.24 o 
   2   4   0       16.91       20.21      0.43 o 
   3   4   0       10.48       16.74      0.44 o 
   4   4   0       46.70       43.01      1.73 o 
  -4   5   0      187.18      178.70      2.92 o 
  -3   5   0       42.56       44.37      1.35 o 
  -2   5   0        0.14        0.18      0.16 o 
  -1   5   0      168.54      163.28      2.15 o 
   0   5   0       73.83       62.16      0.83 o 
   1   5   0        5.21        8.52      0.26 o 
   2   5   0        0.21        0.15      0.16 o 
   3   5   0       61.49       56.27      1.15 o 
   4   5   0       39.83       44.60      0.96 o 
   5   5   0        0.82        1.44      0.22 o 
  -5   6   0        0.43        1.73      0.29 o 
  -4   6   0       90.77       94.76      2.38 o 
  -3   6   0      543.81      546.21     27.08 o 
  -2   6   0      230.20      216.98      4.82 o 
  -1   6   0        0.91        1.02      0.29 o 
   0   6   0      286.70      265.55      4.67 o 
   1   6   0       24.57       25.03      0.66 o 
   2   6   0      100.20      106.42      1.90 o 
   3   6   0       40.40       59.20      1.30 o 
   4   6   0        0.55        4.07      0.29 o 
   5   6   0        9.28       11.26      0.39 o 
  -4   7   0        0.00        0.69      0.35 o 
  -3   7   0       15.48       16.08      1.21 o 
  -2   7   0       24.35       30.00      1.21 o 
  -1   7   0       80.91       90.76      2.26 o 
   1   7   0       17.13       21.06      1.04 o 
   2   7   0       45.24       43.43      0.89 o 
   3   7   0        6.05        5.21      0.29 o 
   4   7   0       20.40       25.38      1.55 o 
  -1   8   0       29.65       -0.35      1.90 o 
   0   1   1       65.77       63.20      0.84 o 
   1   1   1     1276.99     1210.36     12.89 o 
  -1   2   1      361.67      515.64      5.85 o 
   0   2   1      445.48      436.01      5.59 o 
   1   2   1     3949.27     3747.58     37.70 o 
   2   2   1      259.50      294.34      3.12 o 
  -2   3   1      109.89      167.42      2.74 o 
  -1   3   1      685.51      655.25      7.02 o 
   0   3   1      761.96      784.01      8.30 o 
   1   3   1      108.98      132.24      1.64 o 
   2   3   1     1430.52     1393.30     26.81 o 
   3   3   1       88.01       79.03      1.52 o 
  -3   4   1       76.01       76.10      0.97 o 
  -2   4   1      171.23      162.62      2.10 o 
  -1   4   1       94.70       96.10      2.64 o 
   0   4   1       86.72       91.08      1.24 o 
   1   4   1      120.22      115.14      2.82 o 
   2   4   1       38.81       44.62      0.83 o 
   3   4   1      288.88      268.43      2.88 o 
   4   4   1      435.97      422.76      6.46 o 
  -4   5   1       55.73       59.20      3.66 o 
  -3   5   1       83.96      103.40      6.13 o 
  -2   5   1        5.00       10.63      0.36 o 
  -1   5   1      100.42       95.29      1.91 o 
   0   5   1      147.34      138.17      2.89 o 
   1   5   1       13.84       16.08      0.36 o 
   2   5   1      162.73      154.74      2.70 o 
   3   5   1      620.26      594.56     10.49 o 
   4   5   1      119.54      118.49      2.05 o 
   5   5   1       22.31       24.63      0.64 o 
  -5   6   1       15.53       19.75      0.73 o 
  -4   6   1        8.73        7.63      0.46 o 
  -3   6   1       51.04       49.24      2.85 o 
  -2   6   1       52.19       56.27      1.51 o 
  -1   6   1       54.00       54.99      1.51 o 
   0   6   1       83.45       89.00      2.19 o 
   1   6   1      222.42      216.70      4.50 o 
   2   6   1       28.91       34.04      0.92 o 
   3   6   1       27.97       26.90      0.85 o 
   4   6   1        4.95        6.04      0.33 o 
   5   6   1       46.46       50.27      0.95 o 
  -4   7   1       15.45       15.71      1.04 o 
  -3   7   1       10.42       11.10      0.57 o 
  -2   7   1       28.17       33.15      1.04 o 
   1   7   1        8.22        9.94      0.57 o 
   2   7   1       24.90       29.27      0.85 o 
   3   7   1        6.82        9.83      0.39 o 
   4   7   1       33.08       29.52      1.73 o 
  -1   8   1        8.51       -1.38      1.90 o 
   0   1   2      586.53      550.14      8.10 o 
   1   1   2     4427.29     4316.93     66.64 o 
   0   2   2      228.95      239.65      3.31 o 
   1   2   2      704.59      669.76      7.85 o 
   2   2   2      315.13      318.45      4.94 o 
  -2   3   2       62.85       71.91      1.01 o 
  -1   3   2      186.41      194.92      2.09 o 
   0   3   2      239.72      257.60      4.22 o 
   1   3   2      202.92      209.52      2.61 o 
   2   3   2      206.85      221.63      4.08 o 
   3   3   2       57.06       65.10      1.48 o 
  -3   4   2       47.28       43.28      0.61 o 
  -2   4   2      714.47      646.91      8.62 o 
  -1   4   2       17.70       16.81      0.45 o 
   0   4   2       42.24       35.86      0.69 o 
   1   4   2       47.06       41.50      0.85 o 
   2   4   2        6.35       28.02      0.55 o 
   3   4   2      122.01      113.31      1.55 o 
   4   4   2        6.95        7.88      0.40 o 
  -4   5   2       94.31       90.82      1.92 o 
  -3   5   2      334.92      307.90     17.20 o 
  -2   5   2      167.21      166.74      3.78 o 
  -1   5   2        6.23        5.68      0.50 o 
   0   5   2       56.24       52.54      1.41 o 
   1   5   2       11.96        9.34      0.28 o 
   2   5   2      170.83      166.61      2.37 o 
   3   5   2       21.56       29.00      0.96 o 
   4   5   2       17.19       21.39      0.64 o 
   5   5   2       25.00       26.96      0.78 o 
  -5   6   2       10.17       11.17      0.57 o 
  -4   6   2        4.74        5.31      1.33 o 
  -3   6   2       49.86       47.62      1.35 o 
  -2   6   2       34.69       34.95      2.07 o 
  -1   6   2       68.94       66.10      2.01 o 
   0   6   2       25.30       23.55      1.02 o 
   1   6   2      251.90      238.33      7.58 o 
   2   6   2       64.60       59.45      1.20 o 
   3   6   2        3.44        5.26      0.42 o 
   4   6   2       24.82       25.61      0.85 o 
   5   6   2        0.06        0.73      0.22 o 
  -4   7   2        0.60        4.14      0.69 o 
  -3   7   2       12.88       12.83      0.57 o 
   0   7   2      112.59      123.20      3.19 o 
   1   7   2       10.77       13.75      0.70 o 
   2   7   2        8.29       10.02      0.48 o 
   3   7   2        2.00        2.73      0.21 o 
   4   7   2       91.45       96.89      4.49 o 
   0   1   3      242.94      210.16      3.38 o 
   1   1   3     1505.05     1429.36     16.37 o 
  -1   2   3      219.73      255.79      2.87 o 
   0   2   3       89.73       89.10      0.97 o 
   1   2   3     1352.40     1310.16     24.54 o 
   2   2   3      510.13      520.98      5.26 o 
  -2   3   3       41.31       82.06      1.48 o 
  -1   3   3      268.99      272.51      2.82 o 
   0   3   3      975.45      984.32     16.43 o 
   1   3   3      282.60      288.36      3.97 o 
   2   3   3      969.70      957.19     12.95 o 
   3   3   3      173.94      177.28      2.27 o 
  -3   4   3       19.00       39.49      0.65 o 
  -2   4   3      108.27      108.78      1.70 o 
  -1   4   3       63.79       60.44      1.30 o 
   0   4   3       84.23       89.95      2.36 o 
   1   4   3       95.77       96.75      1.45 o 
   2   4   3      164.79      151.53      1.99 o 
   3   4   3      677.45      601.81      6.95 o 
   4   4   3      124.21      124.31      2.15 o 
  -4   5   3       62.49       61.31      1.43 o 
  -3   5   3       31.31       44.81      1.55 o 
  -2   5   3       62.76       66.56      1.80 o 
  -1   5   3        8.89        9.25      0.37 o 
   0   5   3      141.63      129.59      1.90 o 
   1   5   3       11.06        9.74      0.28 o 
   2   5   3      150.13      141.55      2.36 o 
   3   5   3      375.17      372.38      7.29 o 
   4   5   3       10.68       10.09      0.44 o 
   5   5   3       13.84       14.89      0.53 o 
  -5   6   3       12.27       17.01      0.60 o 
  -4   6   3        4.49        4.17      1.09 o 
  -3   6   3       10.52        9.63      0.69 o 
  -2   6   3       45.09       52.06      1.49 o 
  -1   6   3       30.48       32.28      1.38 o 
   0   6   3       16.81       16.82      1.81 o 
   1   6   3       99.39       95.60      2.15 o 
   2   6   3       58.03       59.62      1.98 o 
   3   6   3       12.50       10.73      0.58 o 
   4   6   3        4.09        5.21      0.30 o 
   5   6   3       46.33       54.08      1.23 o 
  -3   7   3        0.27        0.29      0.52 o 
  -1   7   3        7.58       -1.04      2.76 o 
   0   7   3       19.83       21.85      0.86 o 
   1   7   3       82.32       80.97      3.63 o 
   2   7   3       19.81       19.31      0.70 o 
   3   7   3        2.67        3.01      0.21 o 
   4   7   3       20.58       33.66      1.90 o 
   0   0   4    19923.77    20432.24    438.00 o 
   0   1   4      439.48      429.29      5.30 o 
   1   1   4     1798.71     1794.53     18.22 o 
  -1   2   4      150.58      187.94      3.02 o 
   0   2   4      549.25      546.94      7.01 o 
   1   2   4     1205.37     1199.35     15.49 o 
   2   2   4       92.98      110.27      1.64 o 
  -2   3   4      276.96      270.67      4.35 o 
  -1   3   4      194.02      202.11      2.60 o 
   0   3   4      596.80      619.15      9.87 o 
   1   3   4      253.94      265.70      3.57 o 
   2   3   4      503.26      462.84      5.65 o 
   3   3   4       58.79       58.07      0.88 o 
  -3   4   4       38.88       35.51      0.57 o 
  -2   4   4       64.59       56.06      1.35 o 
  -1   4   4      296.18      283.88      4.45 o 
   0   4   4      218.50      229.17      6.40 o 
   1   4   4      107.92      107.18      1.57 o 
   2   4   4       93.80       82.00      1.19 o 
   3   4   4       85.63       81.00      1.33 o 
   4   4   4      105.82       97.83      4.58 o 
  -4   5   4       34.59       34.11      0.91 o 
  -3   5   4       30.09       31.95      1.06 o 
  -2   5   4       27.53       28.53      1.04 o 
  -1   5   4      167.23      151.64      3.61 o 
   0   5   4      206.29      193.23      4.02 o 
   1   5   4       18.25       25.37      0.54 o 
   2   5   4       57.68       56.56      1.45 o 
   3   5   4        9.80       11.69      0.92 o 
   4   5   4       40.67       45.09      0.96 o 
   5   5   4       32.59       36.98      0.97 o 
  -5   6   4       18.95       20.54      1.38 o 
  -4   6   4       39.86       43.80      2.85 o 
  -3   6   4      201.71      204.33      4.51 o 
  -1   6   4        7.24        7.32      3.97 o 
   0   6   4      118.34      114.69      7.17 o 
   1   6   4       41.17       37.77      1.08 o 
   2   6   4       69.23       74.58      1.78 o 
   3   6   4       26.64       36.68      1.08 o 
   4   6   4       36.82       37.04      0.82 o 
   5   6   4        6.61        8.03      0.44 o 
  -3   7   4        6.15        0.69      2.42 o 
  -1   7   4       31.76       34.81      1.15 o 
   0   7   4       47.23       50.97      1.59 o 
   1   7   4        4.20        4.71      0.44 o 
   2   7   4       16.13       15.20      0.60 o 
   3   7   4        2.57        2.59      0.21 o 
   0   1   5     1287.64     1356.48     16.29 o 
   1   1   5     1788.88     1980.81     20.00 o 
  -1   2   5      211.50      222.06      4.64 o 
   0   2   5      151.78      144.56      1.70 o 
   1   2   5      529.22      532.63      9.25 o 
   2   2   5     1083.49     1189.69     17.48 o 
  -2   3   5      350.35      335.55      6.14 o 
  -1   3   5      649.17      629.54      8.07 o 
   0   3   5       12.74       17.21      0.38 o 
   1   3   5       50.98       70.59      0.92 o 
   2   3   5      118.55      127.25      1.56 o 
   3   3   5       88.36       86.42      2.61 o 
  -3   4   5      157.76      151.10      3.59 o 
  -2   4   5      213.16      195.42      3.10 o 
  -1   4   5       66.81       73.06      1.22 o 
   0   4   5      349.36      340.46      4.66 o 
   1   4   5      250.11      240.27      4.93 o 
   2   4   5        5.61       10.29      0.30 o 
   3   4   5       20.93       24.09      0.66 o 
   4   4   5      137.81      145.56     10.10 o 
  -4   5   5       17.46       16.58      0.64 o 
  -3   5   5      115.25      108.79      2.71 o 
  -2   5   5      129.58      115.37      3.80 o 
  -1   5   5      138.15      116.76      3.97 o 
   0   5   5      273.35      259.43      9.50 o 
   1   5   5       53.88       45.44      2.07 o 
   2   5   5       16.84       20.13      0.91 o 
   3   5   5      101.26      101.20      2.27 o 
   4   5   5       84.74       84.91      1.51 o 
   5   5   5       13.09       12.04      0.49 o 
  -5   6   5        1.34        1.55      0.52 o 
  -4   6   5       14.74       16.92      0.62 o 
  -3   6   5       38.99       38.50      2.42 o 
  -2   6   5        2.22       -0.86      3.11 o 
  -1   6   5       23.74       29.52      1.38 o 
   0   6   5       31.01       34.65      1.18 o 
   1   6   5      173.98      170.12      4.41 o 
   2   6   5       40.48       40.04      1.18 o 
   3   6   5       57.25       56.66      1.45 o 
   4   6   5        5.60        4.19      0.30 o 
   5   6   5       43.77       52.66      2.76 o 
  -3   7   5        0.08       -1.21      2.24 o 
  -2   7   5       87.56      103.44      4.84 o 
  -1   7   5      106.63      106.72      3.54 o 
   0   7   5        4.99        6.15      0.54 o 
   1   7   5       70.95       76.19      2.17 o 
   2   7   5        4.10        8.11      0.44 o 
   3   7   5       16.23       19.47      0.52 o 
   0   1   6       64.63       70.92      0.95 o 
   1   1   6       39.89       39.37      0.78 o 
  -1   2   6      554.70      578.07      7.27 o 
   0   2   6      783.32      815.40     11.71 o 
   1   2   6      445.43      465.05      5.34 o 
   2   2   6      991.40     1031.11     14.22 o 
  -2   3   6      148.29      143.83      1.77 o 
  -1   3   6      152.63      160.42      2.21 o 
   0   3   6      162.15      169.83      2.41 o 
   1   3   6      334.11      340.18      6.31 o 
   2   3   6      158.74      153.93      2.03 o 
   3   3   6       42.11       43.54      0.82 o 
  -3   4   6       49.42       41.39      1.53 o 
  -2   4   6      238.74      209.82      3.29 o 
  -1   4   6      139.39      132.03      3.54 o 
   0   4   6       48.42       46.93      0.76 o 
   1   4   6       89.92       82.28      1.30 o 
   2   4   6        3.38        9.75      0.30 o 
   3   4   6       15.93       15.74      0.95 o 
   4   4   6       33.20       34.54      1.55 o 
  -4   5   6        5.36        7.19      1.23 o 
  -3   5   6        9.42       11.05      1.21 o 
  -2   5   6      276.28      253.36      7.43 o 
  -1   5   6        0.56        2.12      1.47 o 
   0   5   6      214.12      208.37      6.39 o 
   1   5   6       55.98       52.91      1.72 o 
   2   5   6      181.63      167.53      8.21 o 
   3   5   6       67.43       61.42      1.52 o 
   4   5   6       61.70       57.54      1.37 o 
   5   5   6        6.78        6.29      0.37 o 
  -4   6   6       23.33       25.90      1.73 o 
  -2   6   6       37.12       36.60      1.55 o 
  -1   6   6       35.06       32.28      1.38 o 
   0   6   6       32.00       33.84      1.38 o 
   1   6   6       87.93       84.77      1.99 o 
   2   6   6       31.46       31.27      1.43 o 
   3   6   6        7.09        6.44      0.46 o 
   4   6   6       76.47       78.94      1.37 o 
  -3   7   6        7.15        5.64      3.11 o 
  -2   7   6       14.56       17.78      1.38 o 
  -1   7   6      108.76      111.79      2.90 o 
   0   7   6       24.52       25.85      0.99 o 
   1   7   6        3.73        6.49      0.54 o 
   2   7   6       14.91       17.13      0.60 o 
   3   7   6        5.90        5.84      0.32 o 
   0   1   7      544.10      590.53      7.44 o 
   1   1   7      215.96      211.68      3.24 o 
  -1   2   7       27.59       44.91      0.81 o 
   0   2   7      323.55      332.53      5.86 o 
   1   2   7      584.76      585.23      6.78 o 
   2   2   7       72.50       79.43      1.15 o 
  -2   3   7       37.20       41.92      0.63 o 
  -1   3   7      383.89      368.55      5.44 o 
   0   3   7       80.40       75.09      1.28 o 
   1   3   7      343.61      373.25      5.10 o 
   2   3   7      170.97      148.65      2.05 o 
   3   3   7      156.03      148.23      2.30 o 
  -3   4   7       38.40       39.01      1.20 o 
  -2   4   7       53.49       49.49      1.66 o 
  -1   4   7      175.51      148.10      1.96 o 
   0   4   7       11.80       13.71      0.37 o 
   1   4   7       13.83       19.12      0.38 o 
   2   4   7       56.33       43.01      0.79 o 
   3   4   7      119.56      113.92      3.06 o 
   4   4   7       47.00       45.16      2.94 o 
  -4   5   7       23.70       20.97      0.75 o 
  -2   5   7       88.55       91.18      3.11 o 
  -1   5   7       25.52       24.34      1.21 o 
   0   5   7      115.42      113.98      3.63 o 
   1   5   7       18.93       17.25      0.86 o 
   2   5   7       26.04       25.51      1.02 o 
   3   5   7       17.62       19.18      0.72 o 
   4   5   7       17.07       16.19      0.60 o 
   5   5   7       20.32       21.05      0.64 o 
  -2   6   7        6.38        5.69      3.63 o 
  -1   6   7        6.17        4.39      2.42 o 
   0   6   7        1.10        0.79      0.35 o 
   1   6   7        9.15       12.82      0.58 o 
   2   6   7        4.94        5.15      0.42 o 
   3   6   7        5.99        7.03      0.44 o 
   4   6   7        2.54        3.47      0.32 o 
  -3   7   7       18.36        1.21      2.24 o 
  -2   7   7       53.92       60.78      3.11 o 
  -1   7   7       16.53       18.79      0.73 o 
   0   7   7        7.53        9.91      0.57 o 
   1   7   7       39.34       38.74      1.28 o 
   2   7   7       36.91       38.18      0.97 o 
   3   7   7       12.58       16.57      1.21 o 
   0   0   8       73.42       69.72      1.75 o 
   0   1   8      183.88      188.70      2.17 o 
   1   1   8      167.27      163.28      2.21 o 
  -1   2   8      160.74      171.10      2.42 o 
   0   2   8       30.97       31.81      0.74 o 
   1   2   8      246.75      261.93      3.78 o 
   2   2   8      176.53      190.85      2.65 o 
  -2   3   8       18.18       20.24      0.56 o 
  -1   3   8        3.45       19.45      0.46 o 
   0   3   8      162.56      158.68      2.17 o 
   1   3   8      486.65      454.58     15.22 o 
   2   3   8       14.59       13.67      0.44 o 
   3   3   8        7.65        6.97      0.37 o 
  -3   4   8       12.12       15.19      0.86 o 
  -2   4   8       12.80       16.99      3.37 o 
  -1   4   8      213.13      198.01      2.63 o 
   0   4   8       71.24       68.47      1.05 o 
   1   4   8       28.47       30.21      0.66 o 
   2   4   8      109.49       99.67      2.64 o 
   3   4   8      153.30      138.53      6.56 o 
   4   4   8      165.62      159.60      4.61 o 
  -3   5   8       10.55       17.44      1.04 o 
  -2   5   8       70.22       70.28      2.42 o 
  -1   5   8       70.60       71.31      2.42 o 
   0   5   8      106.72      110.87      3.63 o 
   1   5   8       28.57       30.18      2.24 o 
   2   5   8      167.26      161.29      4.08 o 
   3   5   8      168.29      152.35      3.95 o 
   4   5   8        7.77        8.38      0.41 o 
   5   5   8       23.29       21.80      0.91 o 
  -3   6   8        4.27       -0.86      2.59 o 
  -2   6   8       38.83       42.30      1.55 o 
  -1   6   8        1.96        3.68      2.24 o 
   0   6   8        4.25        5.94      1.15 o 
   1   6   8       28.26       25.23      0.80 o 
   2   6   8       27.97       26.87      1.08 o 
   3   6   8       14.56       16.34      0.60 o 
   4   6   8       27.25       32.34      0.78 o 
  -2   7   8       27.71       26.07      1.73 o 
  -1   7   8        2.91        3.77      1.01 o 
   0   7   8        1.56        1.94      0.31 o 
   1   7   8        4.64        7.52      0.44 o 
   2   7   8        3.65        4.34      0.32 o 
   0   1   9      578.11      610.84      6.63 o 
   1   1   9      861.65      910.78     12.82 o 
  -1   2   9       20.85       31.74      1.12 o 
   0   2   9       49.80       50.02      0.97 o 
   1   2   9      384.63      386.41      4.88 o 
   2   2   9      140.55      145.44      1.99 o 
  -2   3   9       16.00       16.02      0.47 o 
  -1   3   9       16.59       18.08      0.43 o 
   0   3   9       19.90       20.49      0.40 o 
   1   3   9      115.41      118.59      1.64 o 
   2   3   9       40.06       36.83      0.66 o 
  -3   4   9       68.43       70.79      2.59 o 
  -2   4   9       22.40       18.99      1.04 o 
  -1   4   9      470.20      435.90     12.80 o 
   0   4   9      156.61      149.11      1.86 o 
   1   4   9       59.38       74.07      2.59 o 
   2   4   9       21.54       21.99      0.99 o 
   3   4   9       12.57       11.86      4.75 o 
   4   4   9        5.95        4.46      2.16 o 
  -3   5   9       31.51       27.28      1.21 o 
  -2   5   9      153.65      149.41      4.49 o 
  -1   5   9       32.75       32.28      1.38 o 
   0   5   9      110.96      114.33      3.80 o 
   1   5   9       46.06       40.43      1.44 o 
   2   5   9        2.94        6.93      1.47 o 
   3   5   9       16.53       19.49      0.70 o 
   4   5   9        6.81        7.18      0.50 o 
  -2   6   9       65.38       64.58      2.24 o 
  -1   6   9        6.73        8.04      3.88 o 
   0   6   9       20.10       22.06      1.29 o 
   1   6   9       65.81       62.39      1.52 o 
   2   6   9        7.88        8.72      0.55 o 
   3   6   9       33.69       31.44      0.85 o 
   4   6   9        6.80        9.49      0.86 o 
  -1   7   9       25.20       27.75      1.12 o 
   0   7   9        4.88        7.12      0.44 o 
   1   7   9       37.70       39.90      1.18 o 
   0   1  10       63.29       57.14      0.86 o 
   1   1  10       76.62       75.65      1.08 o 
  -1   2  10      396.83      378.86     10.91 o 
   0   2  10      488.53      465.17     10.69 o 
   1   2  10      366.80      364.07      4.61 o 
   2   2  10      352.30      348.02      4.45 o 
  -2   3  10      133.90      129.43      1.97 o 
  -1   3  10       46.03       45.92      1.04 o 
   0   3  10      276.68      265.48      3.29 o 
   1   3  10      153.15      149.12      2.10 o 
   2   3  10       80.26       74.17      1.70 o 
  -3   4  10       11.09        9.86      4.23 o 
  -2   4  10       96.54       93.25      3.11 o 
  -1   4  10      116.72      114.50      3.80 o 
   0   4  10       78.45       72.52      2.59 o 
   1   4  10       56.92       55.60      2.07 o 
   2   4  10        5.80        9.03      0.60 o 
   4   4  10       27.60       26.99      0.91 o 
  -3   5  10       30.03       32.28      1.38 o 
  -2   5  10      161.93      157.02      4.66 o 
  -1   5  10       10.50       10.70      0.86 o 
   0   5  10      145.53      138.70      4.32 o 
   1   5  10       57.03       48.41      1.59 o 
   2   5  10       29.95       32.58      1.15 o 
   3   5  10       50.10       55.51      1.87 o 
   4   5  10       35.88       34.70      1.73 o 
  -2   6  10       12.84       14.67      0.86 o 
  -1   6  10       15.89       16.75      0.86 o 
   0   6  10       61.75       64.07      1.52 o 
   1   6  10       41.93       50.36      1.68 o 
   2   6  10        1.45        3.29      0.32 o 
   3   6  10        3.61        3.14      0.41 o 
  -1   7  10       61.32       75.29      3.45 o 
   0   7  10        6.51        6.73      0.69 o 
   1   7  10       18.08       19.34      1.21 o 
   0   1  11      319.98      327.89      5.18 o 
   1   1  11      180.41      174.26      2.33 o 
  -1   2  11       48.39       44.81      0.87 o 
   0   2  11       33.65       31.00      0.68 o 
   1   2  11       49.50       51.39      0.94 o 
   2   2  11      233.58      210.87      4.05 o 
  -1   3  11      372.29      351.51      9.86 o 
   0   3  11        8.80       10.74      0.36 o 
   1   3  11       32.07       43.98      1.31 o 
  -3   4  11       32.48       31.25      1.38 o 
  -2   4  11       33.43       32.97      1.38 o 
  -1   4  11        2.29        5.87      2.24 o 
   0   4  11      130.75      130.75      3.97 o 
   1   4  11       88.09       89.10      5.35 o 
   3   4  11        6.87        8.63      2.59 o 
   4   4  11        4.14        5.35      1.18 o 
  -4   5  11        4.01        1.21      2.76 o 
  -3   5  11      143.85      139.91      4.32 o 
  -2   5  11       41.73       36.95      1.55 o 
  -1   5  11       91.67       92.73      3.11 o 
   0   5  11       74.10       73.90      2.59 o 
   1   5  11        9.92       10.71      0.70 o 
   2   5  11       40.48       35.68      1.28 o 
   3   5  11        7.65       11.22      0.86 o 
   4   5  11        4.55        3.80      0.52 o 
  -2   6  11        2.12        3.48      2.07 o 
  -1   6  11       24.21       25.21      1.21 o 
   0   6  11       22.89       27.75      0.99 o 
   1   6  11       20.99       23.70      0.72 o 
   2   6  11       16.05       18.46      0.86 o 
   3   6  11       25.27       26.23      0.95 o 
   0   0  12       95.21       82.38      2.25 o 
   0   1  12       52.42       54.85      1.11 o 
   1   1  12       34.64       30.80      0.58 o 
  -1   2  12       33.81       32.87      0.72 o 
   0   2  12       23.64       21.77      0.56 o 
   1   2  12       46.65       43.08      0.84 o 
   0   3  12      375.45      359.63     10.55 o 
   1   3  12      123.21      115.54      3.63 o 
  -3   4  12        4.32        4.13      1.90 o 
  -2   4  12        9.03       11.87      2.42 o 
  -1   4  12      279.33      270.30      7.95 o 
   0   4  12      119.99      122.62      3.97 o 
   1   4  12       20.17       27.45      1.38 o 
   4   4  12       67.19       68.38      1.82 o 
  -4   5  12        6.70        0.00      2.42 o 
  -3   5  12       10.85       10.89      4.14 o 
  -2   5  12       33.55       35.74      1.55 o 
  -1   5  12       17.12       17.95      1.04 o 
   0   5  12        4.19        5.01      0.69 o 
   1   5  12       43.05       43.48      1.44 o 
   2   5  12       42.85       47.48      1.73 o 
   3   5  12       35.73       34.05      1.08 o 
  -2   6  12       10.83       14.33      0.69 o 
  -1   6  12       25.73       30.49      1.02 o 
   0   6  12       22.87       25.37      1.21 o 
   1   6  12       12.75       12.14      0.48 o 
   2   6  12        6.49        6.63      0.69 o 
   0   1  13       60.42       56.13      1.17 o 
   1   1  13       35.23       32.60      0.72 o 
  -1   3  13      135.74      132.65      4.15 o 
   0   3  13      115.59      108.11      3.63 o 
  -3   4  13        2.32        3.71      1.99 o 
  -2   4  13       81.86       76.32      2.59 o 
  -1   4  13      184.65      186.06      5.53 o 
   0   4  13       49.35       50.93      1.90 o 
   1   4  13       71.81       79.43      2.76 o 
   4   4  13        0.21        0.26      0.47 o 
  -3   5  13       82.18       86.69      2.76 o 
  -2   5  13       12.00       13.29      0.86 o 
  -1   5  13       45.42       49.55      1.90 o 
   0   5  13       66.36       68.41      2.01 o 
   1   5  13       11.71       11.57      0.86 o 
   3   5  13       96.61      117.10      2.78 o 
  -2   6  13       53.51       49.04      2.59 o 
  -1   6  13        8.26       11.82      0.78 o 
   0   6  13       29.76       32.33      1.02 o 
   1   6  13       54.31       55.78      1.74 o 
   0   2  14      148.77      143.36      4.49 o 
  -2   3  14       88.54       86.86      2.94 o 
  -1   3  14       69.23       66.30      2.42 o 
   0   3  14      419.42      416.75     11.93 o 
  -3   4  14       17.42       18.64      1.04 o 
  -2   4  14      106.80      108.80      3.45 o 
  -1   4  14      104.09      109.14      3.45 o 
   0   4  14        0.29        0.28      0.52 o 
   1   4  14       35.69       37.29      1.55 o 
   3   4  14       57.74       60.09      2.07 o 
   4   4  14       13.26       13.98      0.86 o 
  -2   5  14       26.72       25.90      1.21 o 
  -1   5  14       12.04       11.22      0.69 o 
   0   5  14       61.86       62.33      2.24 o 
   1   5  14       21.43       18.82      0.86 o 
  -2   3  15       90.53       86.86      2.94 o 
  -1   3  15      274.07      268.74      7.95 o 
   0   3  15       27.51       28.49      1.38 o 
   3   3  15        0.26        0.17      0.35 o 
  -3   4  15        8.16        8.63      0.69 o 
  -2   4  15       58.02       57.12      3.63 o 
  -1   4  15      118.27      123.49      3.97 o 
   0   4  15       35.82       35.05      1.38 o 
   3   4  15        4.79        7.18      3.28 o 
  -2   5  15        0.06        1.93      1.04 o 
  -1   5  15       58.15       56.12      1.90 o 
   0   5  15       13.82       14.33      0.86 o 
  -2   3  16       71.21       84.61      2.76 o 
  -1   3  16       36.99       36.08      1.55 o 
   0   3  16      149.40      146.99      4.49 o 
   3   3  16       43.12       44.20      1.73 o 
  -3   4  16        4.00        0.35      2.24 o 
  -2   4  16       11.41       10.19      0.69 o 
  -1   4  16       95.60       99.65      3.11 o 
   0   4  16       62.96       61.30      2.07 o 
   3   4  16        1.98        0.00      2.42 o 
  -1   2  17        7.89        8.98      0.69 o 
  -2   3  17       51.30       54.56      1.90 o 
  -1   3  17       57.43       55.08      2.07 o 
   3   3  17        9.53       11.57      0.69 o 
  -1   4  17        1.18        0.41      0.43 o 
   2   2  18       43.68       50.93      1.73 o 
  -2   3  18        4.60        9.49      1.90 o 
  -1   3  18        4.79        3.11      0.52 o 
   2   3  18        7.64        8.80      0.69 o 
                                                 
